# Supplementary material for: Neurobehavioral and Ultrastructural Changes Induced by Phytosynthesized Silver-Nanoparticle Toxicity in an In Vivo Rat Model
Source: Nanomaterials (Basel). 2021 Dec 26;12(1):58. doi: 10.3390/nano12010058 (PMC8746437; doi:10.3390/nano12010058)
Supplement: Supplementary file 1 [file nanomaterials-12-00058-s001.zip]

Archive with 1 entries (1 files):
- nanomaterials-1474738-supplementary.pdf
